# Supplementary material for: Application of the PHENotype SIMulator for rapid identification of potential candidates in effective COVID-19 drug repurposing
Source: Heliyon. 2023 Mar 6;9(3):e14115. doi: 10.1016/j.heliyon.2023.e14115 (PMC9986505; doi:10.1016/j.heliyon.2023.e14115)
Supplement: Multimedia component 3 [file mmc3.xlsx]

## Sheet: Foglio1
Simulated Drug	Stukalov Concentration	A549 MOI 0.2		A549 MOI 2.0
		Activity Score	Adj. p-value	Activity Score	Adj. p-value
Acyclovir_0.01uM	Acyclovir 0.01uM	-0.0472799	0.00675	-0.0617743	0.0365806
Acyclovir_0.08uM	Acyclovir 0.1uM	0.0291613	0.06075	0.00398019	0.033
Acyclovir_0.74uM	Acyclovir 1uM	-0.00386424	0.0250714	-0.0435396	0.0308571
Barasertib_0.74uM	Barasertib 0.5uM	0.0180063	1	-0.051479	0.999
Barasertib_0.74uM	Barasertib 1uM	0.0180063	1	-0.051479	0.999
Baricitinib_1.11uM	Baricitinib 1uM	0.00263047	1	-0.054712	0.033
Baricitinib_10uM	Baricitinib 10uM	-0.0271934	0.00675	0.0233439	0.999
Bosutinib_1.11uM	Bosutinib 1uM	0.0276486	0.0580755	-0.0450824	0.0393429
Bosutinib_10uM	Bosutinib 10uM	0.0226701	0.19305	-0.00939646	0.999
Chloroquine_10uM	Chloroquine 10uM	-0.117359	0.00476471	-0.0157037	0.999
Dabrafenib_1.11uM	Dabrafenib 1uM	-0.0182658	0	0.0538358	0.02025
Dabrafenib_10uM	Dabrafenib 10uM	0.0302578	0.0405	-0.0150008	0.0447632
Dasatinib_0.37uM	Dasatinib 0.5uM	-0.0122732	0.00476471	-0.0252871	0.033
Dasatinib_1.11uM	Dasatinib 1uM	-0.0154774	0	-0.0300165	0.947288
Dasatinib_4uM	Dasatinib 5uM	-0.00119417	0.0214412	0.0491649	0.0368182
Dasatinib_10uM	Dasatinib 10uM	0.00194245	1	-0.0132865	0.0308571
Doxorubicin_0.125uM	Doxarubicin 0.1uM	0.0843287	0.0195517	-1.33917e-05	0.999
Doxorubicin_0.12uM	Doxarubicin 0.1uM	-0.000276722	0.0405	0.0431667	0.0648
Doxorubicin_0.25uM	Doxarubicin 0.25nM	0.0428171	0.0250714	-0.0360301	0.054675
Doxorubicin_0.37uM	Doxarubicin 0.5nM	0.0670033	0.00972	0.0301706	0.999
Doxorubicin_1.11uM	Doxarubicin 1uM	0.0564463	0.0240811	-0.00918036	0.0351
Erastin_1.11uM	Erastin 1uM	0.000532894	1	-0.028821	0.999
Erastin_10uM	Erastin 10uM	0.00625334	1	0.0956268	0.027
Etoposide_1.11uM	Etoposide 1uM	0.0396972	0.06075	-0.0621288	0.252776
Fasudil_0.37uM	Fasudil 0.5uM	-0.0579189	0	0.0767392	0.0308571
Fasudil_1.11uM	Fasudil 1uM	0.00944828	0.276968	0.00599114	0.127286
Fasudil_10uM	Fasudil 10uM	0.00737486	1	-0.0119594	0.027
Fostamatinib_0.37uM	Fostamatinib 0.5uM	-0.0267954	0.00476471	0.0125558	0.0351
Fostamatinib_1.11uM	Fostamatinib 1uM	0.0180304	0.0560769	-0.128838	0.027
Fostamatinib_10uM	Fostamatinib 10uM	-0.00402008	0.0173571	0.0201116	0.0950192
GDC.0068_0.37uM	Ipatasertib 0.5uM	-0.0268348	0.00476471	0.0387305	0.0553171
GDC.0068_1.11uM	Ipatasertib 1uM	-0.0192634	0.00476471	0.0195561	0.0861702
GDC.0068_10uM	Ipatasertib 10uM	0.00319263	1	-0.0367977	0.999
Lapatinib_0.37uM	Lapatinib 0.5uM	0	1	0.17809	0.027
Lapatinib_0.66uM	Lapatinib 0.5uM	-0.0164626	0	0.0460094	0.0636429
Lapatinib_1.11uM	Lapatinib 1uM	0.0431164	0.0250714	0.00217554	0.127286
Lapatinib_10uM	Lapatinib 10uM	0	1	-0.0350145	0.999
Losmapimod_1.11uM	Losmapimod 1uM	-0.10847	0.00675	0.00592963	0.999
Losmapimod_10uM	Losmapimod 10uM	-0.0252151	0.00675	0.000895088	0.999
Marimastat_0.25uM	Marimastat 0.25uM	-0.0425665	0.00476471	0.0516512	0.0368182
Marimastat_0.37uM	Marimastat 0.5uM	0.0251077	1	0.0198495	0.999
Marimastat_2.22uM	Marimastat 2uM	0.0151629	1	0.0118217	0.127286
Marimastat_10uM	Marimastat 10uM	0.0098296	1	0.19884	0.027
MG.132_1.11uM	MG-132 1uM	-0.0241291	0.0124615	0.128197	0.033
MG.132_10uM	MG-132 10uM	-0.0209707	0.015	0.0914651	0.04275
Neratinib_0.5uM	Neratinib 0.5uM	0.00540347	1	0.0951974	0.027
Neratinib_1.11uM	Neratinib 1uM	-0.0033321	0.0276136	0.0932935	0.027
Neratinib_4uM	Neratinib 5uM	0.0220778	0.0486	0.0644305	0.0721957
Neratinib_10uM	Neratinib 10uM	-0.00822607	0.0214412	0.0421418	0.999
Regorafenib_0.37uM	Regorafenib 0.5uM	-0.0472597	0.00476471	-0.00240202	0.999
Regorafenib_1.11uM	Regorafenib 1uM	-0.00150385	0.0214412	0.0634336	0.122264
Regorafenib_10uM	Regorafenib 10uM	-0.00338239	0.0214412	0.292982	0
Ribavirin_1.11uM	Ribavirin 1mM	-0.055828	0	0.0506996	0.999
Ribavirin_10uM	Ribavirin 10uM	0.017826	1	0.222621	0.09396
Sirolimus_0.37uM	Rapamycin 0.5uM	-0.00413732	0.00476471	0.136326	0.027
Sirolimus_1.11uM	Rapamycin 1uM	0.0507267	0.0249231	-0.0174543	0.999
Sirolimus_4uM	Rapamycin 5uM	-0.0160943	0.00675	-0.0495489	0.999
Sirolimus_10uM	Rapamycin 10uM	0.00650889	1	0.00651585	0.999
Sorafenib_0.37uM	Sorafenib 0.5uM	-0.0244571	0.00476471	0.0472362	0.0393429
Sorafenib_1.11uM	Sorafenib 1uM	-0.0241452	0.00476471	0.07873	0.030375
Sorafenib_4uM	Sorafenib 5uM	0.0224372	0.0738947	0.012976	0.09396
Sorafenib_6.66uM	Sorafenib 5uM	-0.015053	0.0240811	0.211898	0
Sorafenib_10uM	Sorafenib 10uM	0.00671066	1	0.250738	0
Sunitinib_0.37uM	Sunitinib 0.5uM	0.0394965	0.225738	0.0933038	0.027
Sunitinib_1.11uM	Sunitinib 2uM	0.00439164	1	0.0228454	0.033
Sunitinib_3.33uM	Sunitinib 2uM	0.0289658	0.054	0.0243134	0.0644318
Sunitinib_10uM	Sunitinib 10uM	-0.159577	0	0.0976563	0.0447632
Tirapazamine_0.25uM	Tirapazamine 0.25uM	0.0410239	0.0276136	0.0107349	0.999
Tirapazamine_0.37uM	Tirapazamine 0.5uM	0.0253216	1	0.0142066	0.999
Tirapazamine_2.22uM	Tirapazamine 2uM	0.0415335	0.0306	0.0329491	0.150632
Tirapazamine_10uM	Tirapazamine 10uM	0.0265937	1	0.0816296	0.0308571
Trametinib_0.37uM	Trametinib 0.5uM	0.0233226	0.0479388	0.0583577	0.09396
Trametinib_1.11uM	Trametinib 1uM	0.0676564	0.0214412	0.0241676	0.999
Trametinib_4uM	Trametinib 5uM	0.0173283	0.06075	0.0633687	0.0308571
Trametinib_10uM	Trametinib 10uM	0.0510602	0.0249231	0.0715621	0.0644318
Vemurafenib_0.37uM	Vemurafenib 0.5uM	-0.0227029	0.00675	0.0837185	0.027
Vemurafenib_1.11uM	Vemurafenib 1uM	-0.0607824	0.00675	0.0352514	0.999
Vemurafenib_10uM	Vemurafenib 10uM	0.0165454	0.164746	0.0310926	0.027
VX.765_0.25uM	VX-765 0.25uM	0.0623286	0.0231429	-0.0547531	0.033
VX.765_0.37uM	VX-765 0.5uM	0.0291279	0.0405	-0.0419207	0.0351
VX.765_2.22uM	VX-765 2uM	-0.00753844	0.00476471	-0.013996	0.0519231
VX.765_10uM	VX-765 10uM	0.0166504	0.122897	0.0115129	0.0950192
